# Supplementary material for: Deep Eutectic Solvents Based on Carboxylic Acids and Glycerol or Propylene Glycol as Green Media for Extraction of Bioactive Substances from Chamaenerion angustifolium (L.) Scop
Source: Molecules. 2023 Oct 8;28(19):6978. doi: 10.3390/molecules28196978 (PMC10574672; doi:10.3390/molecules28196978)
Supplement: Supplementary file 1 [file molecules-28-06978-s001.zip]

Archive with 1 entries (1 files):
- molecules-2625263-supplementary.pdf
